# Supplementary material for: Epigenetic regulation of metalloproteinases and their inhibitors in rotator cuff tears
Source: PLoS One. 2017 Sep 13;12(9):e0184141. doi: 10.1371/journal.pone.0184141 (PMC5597200; doi:10.1371/journal.pone.0184141)
Supplement: S2 File — (XLSX) [file pone.0184141.s005.xlsx]

## Sheet: Clinical and histological data
ID	Group	Sex	Age	BMI	Type_of_job	Sports_involving_the_upper_limbs	Smoking_habit	Smoking_habit_years	Continuous_medication	Diabetes	Thyroid_disorders	Dyslipidemia	Hypertension	Age_at_onset	Injured_shoulder_side	Duration_of_condition	Tear_size_cm	Tear_size	Muscle_strength_alteration	Muscle_atrophy	Fissure	Necrosis	Myxoid_degeneration	Dystrophic_calcification	Microcysts	Neovascularization
RC02	Case	Female	57	25.39	Manual job	Non-practitioners	Smoker	44	Yes	No	No	Yes	No	54	Non-dominant shoulder	36	2	Small to medium	Without alteration	Absent	Present	Absent	Present	Present	Absent	Absent
RC03	Case	Male	63	26.89	Non-manual	Non-practitioners	Non-smoker	-	Yes	No	No	No	Yes	62	Dominant shoulder	12	2.5	Small to medium	Without alteration	Absent	Absent	Absent	Present	Present	Absent	Absent
RC04	Case	Female	58	25	Non-manual	Non-practitioners	Non-smoker	-	No	No	No	No	No	58	Dominant shoulder	6	2	Small to medium	Without alteration	Absent	-	-	-	-	-	-
RC05	Case	Female	54	25.91	Manual job	Non-practitioners	Non-smoker	-	Yes	No	No	No	Yes	52	Dominant shoulder	24	2	Small to medium	Reduced	Present	Absent	Absent	Absent	Absent	Absent	Absent
RC07	Case	Male	56	28.01	Manual job	Non-practitioners	Smoker	7	No	No	No	No	No	61	Non-dominant shoulder	60	4	Large to massive	Without alteration	Absent	Absent	Present	Present	Present	Absent	Absent
RC08	Case	Female	60	24.2	Manual job	Practitioners	Non-smoker	-	Yes	No	No	Yes	Yes	59	Dominant shoulder	12	2	Small to medium	Without alteration	Absent	-	-	-	-	-	-
RC10	Case	Female	60	21.23	Manual job	Non-practitioners	Non-smoker	-	Yes	No	No	Yes	No	55	Dominant shoulder	60	1.5	Small to medium	Without alteration	Absent	Absent	Absent	Present	Absent	Absent	Present
RC13	Case	Female	61	20.52	Manual job	Practitioners	Non-smoker	-	Yes	No	No	No	Yes	61	Dominant shoulder	60	2	Small to medium	Without alteration	Absent	Absent	Absent	Present	Present	Absent	Absent
RC14	Case	Female	61	23.18	Non-manual	Practitioners	Non-smoker	-	No	No	No	No	No	60	Non-dominant shoulder	6	4	Large to massive	Reduced	Absent	-	-	-	-	-	-
RC17	Case	Female	55	19	Manual job	Non-practitioners	Non-smoker	-	No	No	No	No	No	55	Dominant shoulder	5	1	Small to medium	Without alteration	Absent	Absent	Absent	Present	Present	Absent	Absent
RC18	Case	Female	70	23.44	Manual job	Non-practitioners	Non-smoker	-	Yes	No	No	Yes	Yes	70	Dominant shoulder	6	4	Large to massive	Reduced	Absent	Absent	Absent	Present	Absent	Absent	Absent
RC19	Case	Male	47	23.1	Manual job	Non-practitioners	Non-smoker	-	Yes	No	No	No	Yes	47	Dominant shoulder	6	4.5	Large to massive	Reduced	Present	Absent	Absent	Present	Absent	Absent	Present
RC20	Case	Male	60	28.4	Manual job	Non-practitioners	Non-smoker	-	No	No	No	No	No	59	Dominant shoulder	8	3.5	Large to massive	Without alteration	Absent	-	-	-	-	-	-
RC22	Case	Male	68	24.69	Non-manual	Non-practitioners	Non-smoker	-	Yes	No	No	No	Yes	60	Dominant shoulder	2	4	Large to massive	Reduced	Present	Absent	Absent	Present	Absent	Absent	Absent
RC25	Case	Male	50	38.06	Manual job	Non-practitioners	Non-smoker	-	Yes	No	No	Yes	No	49	Non-dominant shoulder	12	3.5	Large to massive	Without alteration	Present	Absent	Present	Present	Present	Absent	Absent
RC28	Case	Female	57	26.71	Manual job	Non-practitioners	Non-smoker	-	No	No	No	No	No	56	Dominant shoulder	2	5	Large to massive	Reduced	Present	Absent	Absent	Present	Present	Absent	Present
RC33	Case	Female	60	27.06	Manual job	Non-practitioners	Non-smoker	-	Yes	No	No	Yes	Yes	59	Non-dominant shoulder	5	2.5	Small to medium	Reduced	Absent	Absent	Absent	Present	Present	Absent	Absent
RC35	Case	Male	65	24.69	Non-manual	Non-practitioners	Smoker	30	Yes	No	No	No	Yes	65	Non-dominant shoulder	6	1.5	Small to medium	Without alteration	Absent	Absent	Absent	Present	Absent	Absent	Absent
RC37	Case	Female	56	24.39	Manual job	Non-practitioners	Non-smoker	-	Yes	No	No	No	Yes	55	Dominant shoulder	8	1	Small to medium	Without alteration	Absent	Absent	Absent	Present	Absent	Absent	Absent
RC40	Case	Male	54	24.38	Non-manual	Non-practitioners	Non-smoker	-	Yes	No	No	No	Yes	55	Non-dominant shoulder	2	1.5	Small to medium	Without alteration	Absent	Absent	Absent	Present	Absent	Absent	Absent
RC49	Case	Male	52	32.87	Manual job	Non-practitioners	Non-smoker	-	Yes	No	No	Yes	Yes	62	Non-dominant shoulder	3	1	Small to medium	Without alteration	Absent	Absent	Absent	Present	Absent	Absent	Present
RC52	Case	Male	58	26.79	Manual job	Non-practitioners	Non-smoker	-	No	No	No	No	Yes	57	Dominant shoulder	3	2	Small to medium	Reduced	Absent	-	-	-	-	-	-
RC53	Case	Female	84	27.11	Manual job	Non-practitioners	Non-smoker	-	Yes	No	No	No	Yes	75	Non-dominant shoulder	6	2	Small to medium	Without alteration	Absent	-	-	-	-	-	-
RC54	Case	Male	48	25.95	Manual job	Non-practitioners	Non-smoker	-	No	No	No	No	No	51	Non-dominant shoulder	2	2	Small to medium	Without alteration	Absent	-	-	-	-	-	-
RC55	Case	Female	34	23.66	Manual job	Non-practitioners	Non-smoker	-	No	No	No	No	No	33	Dominant shoulder	12	2	Small to medium	Reduced	Absent	-	-	-	-	-	-
RC59	Case	Female	53	31.2	Non-manual	Non-practitioners	Non-smoker	-	Yes	No	No	No	Yes	53	Dominant shoulder	1.5	3	Small to medium	Reduced	Present	-	-	-	-	-	-
RC78	Case	Female	82	24.24	Non-manual	Practitioners	Smoker	50	Yes	Yes	No	Yes	Yes	79	Non-dominant shoulder	36	4	Large to massive	Reduced	Absent	-	-	-	-	-	-
RC99	Case	Male	31	23.66	Manual job	Non-practitioners	Non-smoker	-	No	No	No	No	No	31	Dominant shoulder	5	2	Small to medium	Reduced	Present	Absent	Absent	Absent	Absent	Absent	Absent
RC100	Case	Female	44	29.3	Manual job	Non-practitioners	Non-smoker	-	No	No	No	No	No	43	Dominant shoulder	18	1	Small to medium	Without alteration	Absent	Absent	Absent	Present	Absent	Absent	Present
RC114	Case	Female	52	24.24	Manual job	Non-practitioners	Non-smoker	-	Yes	No	No	No	No	50	Non-dominant shoulder	24	2	Small to medium	Reduced	Present	Absent	Present	Present	Absent	Absent	Absent
RC118	Case	Male	54	24.69	Non-manual	Non-practitioners	Non-smoker	-	No	No	No	No	No	53	Dominant shoulder	12	2	Small to medium	Without alteration	Absent	-	-	-	-	-	-
RC121	Case	Female	73	21.83	Manual job	Non-practitioners	Non-smoker	-	Yes	No	Yes	No	Yes	72	Dominant shoulder	6	2.5	Small to medium	Reduced	Present	Absent	Absent	Present	Absent	Absent	Present
RC124	Case	Male	60	NI	NI	NI	NI	-	NI	NI	NI	NI	NI	NI	NI	NI	NI	NI	NI	NI	-	-	-	-	-	-
RC127	Case	Male	58	26.14	Manual job	Non-practitioners	Non-smoker	-	Yes	No	No	Yes	Yes	56	Non-dominant shoulder	24	2.5	Small to medium	Without alteration	Absent	Absent	Present	Absent	Present	Absent	Absent
RC131	Case	Male	38	23.72	Manual job	Non-practitioners	Non-smoker	-	No	No	No	No	No	38	Dominant shoulder	4	0.8	Small to medium	Without alteration	Absent	Absent	Absent	Present	Absent	Absent	Absent
RC137	Case	Male	55	25.39	Manual job	Non-practitioners	Non-smoker	-	Yes	No	No	Yes	Yes	65	Non-dominant shoulder	3	3	Small to medium	Reduced	Absent	Present	Absent	Present	Absent	Absent	Absent
RC140	Case	Male	53	24.91	Non-manual	Non-practitioners	Smoker	30	No	No	No	No	No	53	Dominant shoulder	3	2	Small to medium	Without alteration	Absent	Present	Absent	Present	Present	Absent	Absent
RC163	Case	Female	58	27.77	Manual job	Non-practitioners	Non-smoker	-	Yes	No	No	No	Yes	58	Dominant shoulder	3	4	Large to massive	Reduced	Present	-	-	-	-	-	-
RC166	Case	Male	32	23	Manual job	Practitioners	Non-smoker	-	No	No	No	No	No	31	Dominant shoulder	6	2	Small to medium	Without alteration	Absent	-	-	-	-	-	-
RC167	Case	Female	56	36.76	Manual job	Non-practitioners	Non-smoker	-	Yes	No	No	Yes	Yes	55	Dominant shoulder	12	2	Small to medium	Without alteration	Absent	Absent	Absent	Present	Absent	Absent	Absent
RC42	Control	Male	60	20.76	Manual job	Non-practitioners	Smoker	40	No	No	No	No	No	-	-	-	-	-	-	-	-	-	-	-	-	-
RC01	Control	Female	67	28.67	Non-manual	Non-practitioners	Non-smoker	-	Yes	No	No	Yes	Yes	-	-	-	-	-	-	-	-	-	-	-	-	-
RC46	Control	Male	74	24.38	Non-manual	Non-practitioners	NI	-	NI	NI	NI	NI	NI	-	-	-	-	-	-	-	-	-	-	-	-	-
RC79	Control	Female	58	27.08	Non-manual	Non-practitioners	Non-smoker	-	No	No	No	No	No	-	-	-	-	-	-	-	-	-	-	-	-	-
RC122	Control	Female	59	27.06	Manual job	Non-practitioners	Non-smoker	-	No	No	No	No	No	-	-	-	-	-	-	-	-	-	-	-	-	-
RC125	Control	Male	46	25.3	Manual job	Non-practitioners	Smoker	30	No	No	No	No	No	-	-	-	-	-	-	-	-	-	-	-	-	-
RC128	Control	Female	60	24.24	Manual job	Non-practitioners	Non-smoker	-	Yes	No	No	No	Yes	-	-	-	-	-	-	-	-	-	-	-	-	-
RC133	Control	Male	29	20.5	Manual job	Non-practitioners	Non-smoker	-	No	No	No	No	No	-	-	-	-	-	-	-	-	-	-	-	-	-
RC134	Control	Male	39	24.85	Manual job	Non-practitioners	NI	-	NI	NI	NI	NI	NI	-	-	-	-	-	-	-	-	-	-	-	-	-
RC136	Control	Female	69	27.06	Manual job	Non-practitioners	Non-smoker	-	Yes	No	No	No	Yes	-	-	-	-	-	-	-	-	-	-	-	-	-
RC145	Control	Female	71	23.89	Non-manual	Non-practitioners	Non-smoker	-	Yes	No	No	Yes	Yes	-	-	-	-	-	-	-	-	-	-	-	-	-
NI: Not informed

## Sheet: mRNA expression
ID	Group	Central cuff (ΔCrt)									Posterior cuff (ΔCrt)									Anterior cuff (ΔCrt)
		MMP1	MMP2	MMP3	MMP9	MMP13	MMP14	TIMP1	TIMP2	TIMP3	MMP1	MMP2	MMP3	MMP9	MMP13	MMP14	TIMP1	TIMP2	TIMP3	MMP1	MMP2	MMP3	MMP9	MMP13	MMP14	TIMP1	TIMP2	TIMP3
RC02	Case	9.54655	-1.846	-0.261433	7.47251	4.1461	-1.36221	-3.34399	-3.88233	-3.09668	6.75489	-3.10325	-1.53123	6.82136	6.12268	-2.29332	-1.88578	-4.09063	-2.00269	-	-3.27239	8.75239	7.3142	-	-1.12513	-1.69738	-4.06147	-2.61258
RC03	Case	9.56921	-4.51818	8.16236	-0.271786	6.69152	-3.6206	-3.05631	-5.52265	-3.87148	8.79794	-3.69044	4.94866	-0.334653	6.20583	-1.25782	-2.21962	-3.89805	-3.67327	7.2939	-3.22951	1.86521	3.79597	7.56903	-0.736002	-2.66981	-3.92039	-3.41104
RC04	Case	6.20013	-3.34217	4.91828	1.34458	-	-1.26536	-1.61159	-3.43822	-2.72144	4.42957	-3.48847	2.01996	5.94127	8.73483	-1.21632	-1.73201	-3.71891	-2.87039	4.44926	-3.99754	2.0999	3.02942	-	-1.51763	-1.54977	-3.46169	-3.05767
RC05	Case	-	-1.90751	3.73416	-	-	-0.25725	-0.0277937	-3.01181	-3.49816	-	-2.5308	-	2.18691	-	0.426939	-0.558642	-2.6547	-2.58392	3.07507	-2.74275	2.99595	5.16179	-	-0.226029	-2.27975	-4.35197	-4.64842
RC07	Case	-	-3.30969	2.67736	4.14794	-	-1.72508	-1.89162	-3.8395	-2.60225	2.33688	-4.13612	4.42911	0.853806	6.30087	-2.37284	-1.25351	-3.08145	-1.29545	2.49849	-2.47901	0.468776	8.29973	-	-0.655217	-1.87652	-4.0482	-3.01729
RC08	Case	7.70342	-2.35106	0.581919	6.43064	-	-0.195913	-0.977048	-3.30596	-2.41367	7.25585	-2.81219	0.12223	8.68404	8.68085	-0.656562	-2.21031	-4.75205	-3.18233	3.48233	-3.70444	-0.422756	6.09402	-	-1.26661	-1.7621	-4.2832	-3.21236
RC10	Case	-	-4.64035	0.270458	4.39865	0.368096	-2.8248	-2.20912	-4.17201	-2.16904	7.94991	-4.81895	2.89173	6.13496	7.77782	-2.09232	-1.03851	-4.23109	-2.70226	7.59846	-3.20106	3.59001	5.7279	10.3746	-0.395927	-1.96987	-3.46618	-2.11182
RC13	Case	7.45082	-2.63861	2.59136	4.9941	-	-0.12121	-1.55876	-3.93422	-3.2863	6.82452	-3.39712	3.92524	6.25662	4.05963	-1.36954	-2.83713	-3.87429	-2.18898	4.84363	-2.69523	2.96045	11.1775	-	0.0235322	-1.69492	-4.36538	-3.57753
RC14	Case	11.8409	-3.91471	-1.16306	4.05721	6.21591	-2.3647	-3.06903	-4.08007	-4.07928	4.90435	-4.0665	-0.310789	-0.774452	1.28097	-2.64785	-2.9116	-3.46969	-2.14262	5.20937	-4.26358	1.84097	6.90022	6.08925	-2.63784	-3.06105	-3.34301	-2.26855
RC17	Case	7.95061	-5.32885	1.82133	4.09173	3.08231	-4.37212	-3.07468	-4.53603	-1.82398	4.76255	-3.49078	3.10759	0.798451	6.57937	-1.41257	-2.73507	-3.40863	-2.80762	2.76497	-4.68878	1.23901	1.35828	3.86451	-2.30248	-2.2559	-4.13177	-2.67951
RC18	Case	6.54595	-1.53761	0.631403	5.52547	7.12893	-0.761221	-2.82138	-3.79135	-3.08618	2.41532	-3.69574	3.4454	3.08836	3.06453	-1.42397	-2.36646	-3.89913	-3.90402	4.40489	-4.7057	5.20405	5.51901	10.2497	-1.94655	-1.78794	-3.93764	-2.26953
RC19	Case	2.88124	-3.06325	-1.18689	2.37827	6.60075	-1.17491	-1.82602	-3.10987	-2.68191	7.69129	-4.71189	4.2837	2.76234	-	-2.1115	-2.11247	-3.91104	-2.83085	4.39152	-4.37723	1.9224	7.27433	-	-1.00045	-2.57879	-4.67003	-3.84124
RC20	Case	6.15491	-2.57495	3.05904	0.403018	9.75258	-0.937077	-1.47232	-3.45089	-2.83885	1.5901	-2.12493	-2.80366	1.86683	10.6181	-0.805217	-2.74223	-3.70701	-3.24403	4.07614	-2.97447	3.75224	6.87091	10.6432	-0.768438	-3.37181	-3.9233	-2.69941
RC22	Case	6.44029	-4.32197	1.02168	0.0559122	3.03583	-3.29017	-3.42595	-4.13776	-2.50555	0.27548	-3.29208	-2.7222	3.66772	4.43425	-1.35371	-4.83687	-3.40647	-2.89773	8.41337	-4.3731	1.1512	3.35221	8.34055	-1.49738	-1.94205	-4.17327	-2.65694
RC25	Case	-	-4.09032	3.20303	4.46797	4.66737	-1.6146	-2.82077	-4.13625	-3.02465	-	-2.91988	1.81704	4.70786	-	-0.289961	-1.04634	-3.68684	-3.27668	5.70231	-1.99872	1.17428	13.3658	-	-0.246357	-2.86829	-4.32819	-4.17218
RC28	Case	4.87971	-3.91412	2.97829	5.64093	9.16236	-1.49428	-1.67444	-4.11542	-2.3724	8.42342	-4.4741	3.49838	4.57792	-	-1.97841	-2.04245	-4.77186	-2.28261	-0.67724	-3.93168	-2.7458	4.21135	8.74547	-1.65578	-3.47892	-4.09178	-2.38667
RC33	Case	10.8254	-1.07829	-3.99843	3.09729	8.35633	0.0381124	-3.07111	-4.76528	-4.17272	-	-0.99948	5.02998	-	-	0.036016	-2.35216	-4.07209	-4.28907	-	-1.63302	-3.11405	-	-	1.05268	-1.78004	-4.63142	-4.72086
RC35	Case	4.37339	-5.10651	0.504964	1.85229	2.48053	-2.57049	-2.71779	-3.84193	-3.10077	7.88005	-4.74084	3.37505	2.24852	-	-2.67532	0.37095	-4.33413	-5.06566	1.25208	-4.47627	-1.18595	-1.42076	1.56553	-1.9526	-2.1847	-3.64096	-2.81522
RC37	Case	4.72974	-2.99382	1.03704	1.41605	-	-0.238408	-1.72328	-3.71738	-3.10176	6.8427	-4.02831	5.01227	2.20933	-	-1.60392	-2.26502	-4.94831	-3.81613	-0.413376	-3.34107	-3.09899	3.47514	8.20288	-0.519545	-3.46043	-3.97126	-4.02757
RC40	Case	7.08132	-3.29754	3.72406	8.04905	9.51335	-0.468508	-2.63523	-3.70757	-3.81313	8.6938	-3.05438	4.74443	7.71551	-	-0.233317	-1.83418	-3.96316	-4.14202	3.70773	-1.94823	-0.776887	7.99603	-	-0.0437122	-2.41152	-4.0998	-3.83748
RC49	Case	9.34074	-4.18981	7.90019	5.37934	4.84352	-2.11279	-1.91995	-3.47872	-1.80257	7.56042	-4.99262	2.13409	1.39477	4.66167	-3.38215	-2.05007	-3.5746	-1.80398	2.34528	-3.90416	-0.0482962	3.43124	4.94162	-1.03763	-3.0282	-4.52287	-3.04528
RC52	Case	4.4472	-4.01559	7.5365	3.07218	5.20498	-2.26521	-1.73535	-2.73565	-1.81769	5.45827	-4.11484	6.47569	3.01	5.11886	-2.30862	-1.52437	-3.40121	-2.12677	2.8666	-2.6583	-1.41837	8.20556	-	-0.346818	-2.69095	-4.1826	-3.94244
RC53	Case	1.47138	-4.08759	0.18607	4.52897	-	-1.8972	-1.69437	-4.29009	-7.02683	8.4806	-2.51721	-1.99415	3.27745	5.9556	-0.481864	-2.12338	-3.89641	-3.2164	1.87947	-4.50418	-1.33425	-0.164882	3.07238	-1.89386	-2.71678	-4.19423	-3.44953
RC54	Case	9.71066	-5.49852	-0.760594	5.0321	5.35551	-3.23075	-3.00391	-5.43934	-2.47255	7.96415	-3.02337	2.12624	0.0812747	10.8223	-0.948824	-1.63567	-3.56417	-2.80268	2.61426	-3.27852	-3.6342	8.99595	-	-1.05938	-2.64791	-4.69617	-3.43515
RC55	Case	9.5498	-3.12841	3.2101	6.47632	6.98308	-1.42229	-2.54681	-4.56046	-3.23493	8.04247	-2.97548	6.59162	8.04698	-	-0.4201	-1.8501	-4.24989	-4.23613	11.5492	-2.12858	1.35609	10.7323	-	0.423856	-1.81633	-4.18489	-3.58176
RC59	Case	7.73185	-4.10231	3.2362	1.26139	4.33471	-2.37821	-3.27583	-3.46526	-1.6465	10.5189	-3.92596	5.71346	5.9165	5.98727	-1.44605	-2.71541	-3.71987	-2.09253	1.89214	-3.75869	-2.06224	5.38139	6.70359	-1.64941	-3.71411	-4.23031	-2.58652
RC78	Case	5.22216	-4.89127	-0.217663	5.15257	1.3525	-4.22227	-2.32197	-4.48766	-1.87493	8.56618	-3.58308	2.65349	3.58282	8.071	-1.71081	-2.16875	-4.03273	-1.91734	3.27949	-4.40509	1.48522	4.25647	2.99915	-2.89182	-2.81787	-3.82645	-1.63567
RC99	Case	6.90562	-3.63974	4.17045	-2.73887	1.52601	-2.21534	-3.34276	-4.45256	-3.71854	8.22139	-3.18983	5.31032	4.5233	-	-0.590408	-2.00654	-3.94263	-3.76287	8.59409	-3.23492	-1.46024	5.0532	10.7754	-0.641432	-2.07038	-4.88647	-3.68138
RC100	Case	8.60137	-2.4768	3.21155	1.54024	11.7962	-0.314077	-0.820009	-3.14883	-3.05836	8.25175	-3.324	8.47125	3.91344	-	-0.590944	-1.16309	-3.5238	-2.80994	4.49477	-2.4911	-2.26861	8.25272	-	-0.0399831	-2.51579	-4.53171	-4.37093
RC114	Case	5.25675	-5.2284	4.3212	2.15721	0.711775	-3.42072	-1.51288	-3.89001	-1.59258	9.02541	-3.37875	1.61158	5.57318	11.701	-1.01612	-1.18465	-2.94792	-2.49008	-2.06127	-4.7975	-4.58363	4.10299	6.14365	-2.17821	-3.91678	-4.1303	-2.47233
RC118	Case	10.2031	-4.35501	1.49413	6.03591	7.50006	-2.81225	-2.65229	-3.93684	-1.05763	8.12393	-3.74443	0.83348	4.92798	7.59747	-2.42001	-2.36389	-4.01437	-2.05992	7.59251	-2.71683	-4.66985	-	-	-0.585272	-2.90888	-5.18609	-4.21071
RC121	Case	7.11287	-4.57761	2.27572	4.40318	6.22425	-2.17225	-2.04437	-3.94396	-2.31678	6.4545	-4.80347	2.12247	1.33807	2.34981	-3.49122	-1.89492	-3.97327	-1.75051	1.28708	-4.5637	-0.106939	3.8341	-	-1.4417	-2.79039	-4.45254	-3.34197
RC124	Case	7.46439	-2.28344	-2.00692	-	5.45013	0.0980475	-2.86408	-5.04378	-3.65588	6.54786	-1.62577	-0.988445	6.42876	4.52398	-0.124005	-2.63368	-4.5031	-3.16348	8.92558	-1.77932	-1.44694	-	-	-0.119176	-1.98058	-4.53556	-3.94169
RC127	Case	8.09912	-4.82671	0.704581	3.7906	2.03292	-3.6325	-3.18108	-3.94484	-1.51036	6.81141	-1.66606	-4.74514	9.54247	2.85782	0.381432	-2.41587	-5.26754	-4.26032	6.63535	-1.73864	-5.17431	8.37128	-	0.273886	-2.43583	-5.25924	-4.30727
RC131	Case	7.48932	-1.52804	2.00572	1.78653	-	-0.199456	-0.750667	-3.37278	-3.30349	8.67243	-1.48847	6.74708	5.01011	-	0.471661	0.369542	-2.09696	-2.25791	11.7304	-2.80184	-1.61588	-	-	-0.579844	-2.25806	-4.91158	-3.54351
RC137	Case	10.8353	-5.30123	3.49053	5.41746	3.98176	-3.65589	-2.43936	-4.33502	-0.976257	8.13396	-2.9102	0.275208	6.4939	-	-0.623714	-1.16344	-3.18066	-2.55273	-1.76855	-3.39019	-4.5732	6.16195	6.32413	-1.54429	-3.554	-3.75202	-3.26048
RC140	Case	7.24758	-5.1613	1.20883	2.75936	3.47514	-4.14236	-3.27235	-3.89502	-1.30012	7.86051	-3.40386	1.82587	0.753677	-	-0.686163	-1.36212	-3.47558	-2.43753	6.21203	-4.80173	1.657	4.16543	2.07653	-2.43654	-2.85936	-4.37908	-2.45022
RC163	Case	1.8628	-4.83513	-0.982349	0.158795	1.49064	-2.89585	-3.56829	-3.59446	-1.88239	3.91775	-3.57971	1.26846	4.19684	-	-1.17765	-2.13863	-4.18961	-2.36184	1.68876	-3.69603	-1.19147	0.993909	4.82199	-1.62805	-3.74823	-3.45281	-2.61385
RC166	Case	6.26118	-3.10748	3.36146	4.26	8.08425	-1.55452	-1.27716	-3.19245	-2.74773	5.15987	-4.21292	-1.22005	4.27613	5.56783	-2.47167	-1.45993	-4.21387	-2.71825	5.08835	-4.31533	-1.16636	3.9018	5.15359	-2.57797	-1.54271	-4.08605	-2.80973
RC167	Case	1.52216	-3.80888	-0.672933	2.32257	6.85612	-0.746936	-3.97473	-3.96977	-3.89898	9.26681	-2.58863	5.90111	9.48748	-	-0.506394	-1.91757	-3.55198	-1.6777	3.57532	-3.16439	1.97936	6.17056	6.5828	-0.523764	-2.22128	-3.9376	-2.90986
RC42	Control	8.79021	-4.58098	2.36586	2.38863	8.08454	-3.02626	-1.779	-3.56046	-1.76812	-	-	-	-	-	-	-	-	-	-	-	-	-	-	-	-	-	-
RC01	Control	9.93434	-2.65231	-0.442583	3.72142	-	-0.85784	-2.08336	-4.40923	-2.8232	-	-	-	-	-	-	-	-	-	-	-	-	-	-	-	-	-	-
RC46	Control	7.13888	-2.69722	-2.04242	5.76497	-	-1.76465	-4.57503	-3.86288	-0.967201	-	-	-	-	-	-	-	-	-	-	-	-	-	-	-	-	-	-
RC79	Control	7.46495	-2.0886	-1.35354	4.68429	-	-1.07086	-3.41978	-2.94848	-1.15977	-	-	-	-	-	-	-	-	-	-	-	-	-	-	-	-	-	-
RC122	Control	1.29767	-4.4117	-0.478374	-0.919473	0.985152	-3.14397	-2.59459	-3.07589	-1.17152	-	-	-	-	-	-	-	-	-	-	-	-	-	-	-	-	-	-
RC125	Control	3.45167	-2.80426	2.99503	-1.63827	0.265789	-2.14738	-2.34686	-2.26365	0.0568763	-	-	-	-	-	-	-	-	-	-	-	-	-	-	-	-	-	-
RC128	Control	1.75768	-5.33934	5.10291	-0.250036	-1.40424	-3.7883	-1.52698	-3.77638	-1.11309	-	-	-	-	-	-	-	-	-	-	-	-	-	-	-	-	-	-
RC133	Control	3.53697	-4.32763	1.62454	-0.137838	4.57176	-3.27128	-2.44791	-3.41826	-0.640842	-	-	-	-	-	-	-	-	-	-	-	-	-	-	-	-	-	-
RC134	Control	3.3625	-4.36806	1.64319	-0.00963232	5.09136	-3.2784	-2.38438	-3.06195	-0.57928	-	-	-	-	-	-	-	-	-	-	-	-	-	-	-	-	-	-
RC136	Control	3.33194	-3.763	2.46345	-2.31035	1.17277	-2.58329	-2.30818	-2.4423	-1.1	-	-	-	-	-	-	-	-	-	-	-	-	-	-	-	-	-	-
RC145	Control	-	-1.2836	1.8733	1.89522	-	1.31674	1.47971	-1.06364	0.3625	-	-	-	-	-	-	-	-	-	-	-	-	-	-	-	-	-	-

## Sheet: miRNA expression
ID	Group	Central cuff (ΔCrt)				Posterior cuff (ΔCrt)				Anterior cuff (ΔCrt)
		miR-29a-3p	miR-29a-5p	miR-29b-3p	miR-29b-5p	miR-29a-3p	miR-29a-5p	miR-29b-3p	miR-29b-5p	miR-29a-3p	miR-29a-5p	miR-29b-3p	miR-29b-5p
RC02	Case	-6.73262	1.01597	-3.4231	0.863125	-6.32228	1.57306	-2.65684	2.24186	-5.24813	0.663325	-2.86206	3.13908
RC03	Case	-	-	-	-	-	-	-	-	-	-	-	-
RC04	Case	-6.56341	0.0693607	-2.93508	1.89561	-5.74709	0.726255	-1.69156	2.68344	-5.52062	0.947688	-1.66815	3.87185
RC05	Case	-2.07822	5.55475	1.69589	4.68364	-7.51256	-1.33091	-4.83571	0.531169	-5.69365	0.673777	-3.16371	2.26595
RC07	Case	-1.73053	3.89583	3.28691		-3.41743	2.7108	1.09674	6.46794	-6.16242	0.905581	-2.77419	2.55227
RC08	Case	-5.8061	0.908299	-2.84853	2.30899	-5.94724	1.48729	-3.35558	1.88168	-4.44326	2.40256	-1.66595	3.03382
RC10	Case	-7.44007	-0.338953	-3.52369	1.32518	-6.00546	0.886775	-1.55011	3.17503	-5.10975	1.47743	-2.13943	3.0007
RC13	Case	-6.71674	0.514671	-3.88187	2.35864	-6.11413	0.331842	-2.91301	1.94145	-6.04208	0.884738	-3.18324	2.62452
RC14	Case	-	-	-	-	-	-	-	-	-	-	-	-
RC17	Case	-6.3679	0.0991654	-2.95587	2.4047	-5.38018	0.840488	-2.18226	3.19827	-5.41719	1.04804	-2.34619	3.11195
RC18	Case	-7.02039	0.776728	-3.84859	0.801569	-4.39133	1.65472	-1.41882	3.48624	-6.02932	0.385102	-2.38556	2.90134
RC19	Case	-5.92414	0.991799	-2.48032	3.3923	-5.49188	0.946186	-2.11114	3.3584	-6.23984	0.245124	-3.09273	2.25787
RC20	Case	-5.31944	1.37363	-1.61383	1.95771	-5.93839	0.253735	-2.09849	1.63665	-6.64006	-0.388964	-3.31118	3.07192
RC22	Case	-9.503	-3.196	-7.483	2.64616	-3.7711	2.57613	-1.03235	-	-4.3048	1.88044	-0.792764	0.982588
RC25	Case	-5.93718	0.631693	-4.37073	-	-3.59562	0.930972	-1.62645	-	-6.94234	0.274995	-4.33407	-
RC28	Case	-5.00847	-0.197921	-1.14522	-	-5.1735	1.01586	-1.38488	2.88353	-6.08793	1.60125	-3.39079	-
RC33	Case	-	-	-	-	-	-	-	-	-	-	-	-
RC35	Case	-	-	-	-	-	-	-	-	-	-	-	-
RC37	Case	-4.76442	0.361211	-1.94787	4.40236	-5.61468	1.01242	-2.96245	6.63863	-5.03401	3.55566	-2.05538	2.66107
RC40	Case	-	-	-	-	-	-	-	-	-	-	-	-
RC49	Case	-5.95812	0.224393	-2.35718	2.97103	-5.7215	0.628607	-1.95704	3.64547	-5.62184	1.1464	-2.67616	2.98412
RC52	Case	-5.81056	0.41497	-2.10057	3.72814	-5.6735	0.886438	-2.66217	3.5239	-5.59654	1.35875	-2.53473	3.14875
RC53	Case	-6.51919	0.300667	-2.74704	1.38002	-5.63778	0.973029	-2.41699	2.08536	-5.35421	1.36579	-2.55528	2.82266
RC54	Case	-6.03435	1.89328	-3.35215	0.406219	-4.99321	-0.655764	-2.14097	-0.701832	-5.28422	1.38849	-3.13604	2.9664
RC55	Case	-	-	-	-	-	-	-	-	-	-	-	-
RC59	Case	-6.34728	0.886321	-1.8977	2.17093	-5.87476	1.00968	-1.98307	2.60458	-5.6833	2.09513	-0.903125	4.17556
RC78	Case	-5.13242	0.891176	-3.06991	3.2991	-5.59613	0.912683	-2.24019	3.69203	-4.54159	2.27433	-1.8115	3.39763
RC99	Case	-	-	-	-	-	-	-	-	-	-	-	-
RC100	Case	-6.70234	0.287473	-3.54218	1.15553	-7.00766	0.667871	-4.0915	1.52139	-6.74307	-0.353924	-3.58745	0.528869
RC114	Case	-3.77827	1.73972	-1.00213	4.94008	-6.79533	-0.800177	-3.30796	1.36247	-5.88284	0.757335	-2.39787	2.85799
RC118	Case	-5.08393	2.26436	-1.6807	4.22986	-5.12977	1.83844	-1.60085	2.81506	-6.09084	0.843272	-3.65498	2.3935
RC121	Case	-5.08061	1.41801	-2.06312	3.23479	-3.67526	2.30469	-0.105055	4.80383	-5.49185	1.16683	-2.59419	2.90057
RC124	Case	-7.01775	1.18013	-4.16315	1.27182	-7.72816	-0.239351	-4.91663	0.728035	-6.8951	-0.599937	-4.09325	2.09173
RC127	Case	-5.76705	1.25247	-2.25554	2.98285	-6.25045	0.56272	-2.981	2.7272	-5.06445	1.91218	-2.21953	2.83125
RC131	Case	-4.85156	1.75383	-1.65028	2.23891	-5.45906	0.681848	-2.73156	2.74593	-5.97735	0.234854	-3.36695	2.23986
RC137	Case	-5.40417	0.455924	-1.9654	3.6625	-5.92279	0.406185	-2.68584	2.18348	-5.90107	0.612724	-2.44012	3.31683
RC140	Case	-4.49891	1.46242	-0.655508	3.45303	-5.50255	0.360506	-2.49928	2.27222	-6.03953	0.178486	-2.75449	2.60391
RC163	Case	-4.92251	1.57566	-1.90928	4.58646	-5.05343	0.88855	-2.07835	3.88744	-5.26045	0.951429	-2.10819	3.10563
RC166	Case	-5.84956	0.789158	-1.92745	3.22483	-6.29967	0.284874	-3.19893	2.15495	-5.87342	0.700215	-1.82398	3.05245
RC167	Case	-6.10807	0.892918	-2.70851	2.98655	-6.35928	0.391493	-3.06591	2.12955	-6.31956	0.204444	-3.34845	2.13173
RC42	Control	-6.07367	-0.113081	-3.20248	2.50042	-	-	-	-	-	-	-	-
RC01	Control	-6.93452	0.52171	-4.25372	0.881024	-	-	-	-	-	-	-	-
RC46	Control	-6.14973	0.42299	-3.43236	1.53457	-	-	-	-	-	-	-	-
RC79	Control	-6.43824	0.270344	-3.46094	1.84537	-	-	-	-	-	-	-	-
RC122	Control	-6.37611	0.752146	-3.15258	3.70312	-	-	-	-	-	-	-	-
RC125	Control	-4.65126	2.32241	-0.0238581	5.0346	-	-	-	-	-	-	-	-
RC128	Control	-5.49633	0.0711908	-1.35583	5.30463	-	-	-	-	-	-	-	-
RC133	Control	-5.05941	0.972208	-2.40231	2.92164	-	-	-	-	-	-	-	-
RC134	Control	-5.87562	0.989458	-2.09047	3.31097	-	-	-	-	-	-	-	-
RC136	Control	-6.17366	0.20481	-3.25172	2.86544	-	-	-	-	-	-	-	-
RC145	Control	-7.85085	-2.4688	-5.36097	0.794204	-	-	-	-	-	-	-	-

## Sheet: MMPs methylation
		Central cuff (% methylation)																								Posterior cuff (% methylation)
		MMP1 (CpG sites)								MMP9 (CpG sites)								MMP13 (CpG sites)								MMP1 (CpG sites)								MMP9 (CpG sites)								MMP13 (CpG sites)
ID	Group	-536	-454	-400	-389	-343	-326	-125	Mean	-865	-860	-768	-716	-628	-566	-189	Mean	-337	-317	-218	-128	-108	-103	-7	Mean	-536	-454	-400	-389	-343	-326	-125	Mean	-865	-860	-768	-716	-628	-566	-189	Mean	-337	-317	-218	-128	-108	-103	-7	Mean
RC02	Case	89.7485	97.699	95.8879	99.6897	96.3484	99.3441	90.566	95.612	59.5815	84.3956	14.9142	6.37088	9.54774	1.46976	4.28135	25.7944	-	-	-	80.5477	94.3876	86.2738	92.0927	-	-	-	-	-	-	-	-	-	47.735	80.9975	10.7652	10.5099	14.2544	7.30088	5.85683	25.3457	-	-	-	-	-	-	-	-
RC03	Case	93.068	97.7037	95.1875	96.6237	96.3829	98.8913	71.4824	92.7628	45.9179	75.8343	8.25773	6.37674	7.37311	3.46275	7.59878	22.1173	89.0836	66.4081	38.5787	51.6867	79.4356	61.3026	87.5836	67.7255	92.9308	96.0725	92.3598	97.356	96.6261	99.1597	92.6975	95.3146	52.914	81.2963	13.7842	13.183	15.9433	9.32358	15.6533	28.8711	95.858	88.3117	57.9954	71.0526	87.0178	75.9479	91.8676	81.1501
RC04	Case	91.4201	96.6436	93.4585	96.7914	96.7242	98.2259	92.0385	95.0432	52.7132	82.3851	10.9011	8.32639	4.97336	5.1756	13.0877	25.3661	95.1307	83.0986	57.5758	74.6928	86.3466	78.9072	91.7095	81.0659	90.2715	97.1499	94.8555	97.9049	97.486	98.9385	89.6316	95.1768	60.8591	83.4582	14.0012	8.06347	11.4625	9.36864	12.6844	28.5568	90.4574	79.7468	52.5524	-	-	-	-	-
RC05	Case	-	-	-	-	-	-	-	-	-	-	-	-	-	-	-	-	-	-	-	-	-	-	-	-	96.5222	98.5995	96.226	98.2413	97.1302	98.6593	74.7865	94.3093	52.843	80.2074	9.88433	7.64218	12.1872	10.6589	20.4511	27.6963	-	-	-	-	-	-	-	-
RC07	Case	94.8663	98.2095	95.6119	96.3903	98.2636	98.1147	89.7709	95.8896	60.6044	78.3873	15.6818	10.0675	13.5332	8.39041	6.37959	27.5777	92.354	81.7866	55.8882	69.4466	88.952	74.2394	92.5712	79.3197	94.5623	97.0932	94.6947	97.0443	97.9004	97.8578	60.4709	91.3748	53.1112	77.1667	7.63304	8.27068	2.6178	2.80374	14.7755	23.7684	-	-	-	-	-	-	-	-
RC08	Case	95.4622	97.3079	95.0265	95.829	98.0331	98.242	94.8482	96.3927	53.9304	79.3649	14.7227	10.4283	13.3087	8.73016	11.1789	27.3806	-	-	-	-	-	-	-	-	94.3259	97.2015	93.8142	96.5489	97.3424	97.5091	95.2381	95.9971	58.9858	81.9772	12.6247	8.69976	11.565	8.98698	5.35988	26.8856	-	-	-	-	-	-	-	-
RC10	Case	96.1211	97.8092	95.6159	96.3574	98.2337	98.0991	87.3913	95.6611	55.5556	86.1849	12.5059	10.6783	12.7336	6.50914	5.33516	27.0718	90.6057	74.7537	44.3456	57.337	82.9611	66.6939	86.32	71.8596	95.679	98.9637	96.875	99.5556	97.7876	99.5575	71.875	94.3276	59.1963	81.5732	6.64565	7.16859	8.89292	6.67479	3.84418	24.8565	84.9315	62.1622	44.6429	47.4164	75.6757	46.8121	89.7133	64.4791
RC13	Case	94.274	98.0757	95.7696	97.8686	96.6372	98.2301	81.0458	94.5573	56.1164	83.2514	15.5956	10.5169	11.6366	6.83082	8.90538	27.5504	92.1272	80.7184	47.8332	-	-	-	-	-	97.2851	97.6778	96.1182	98.0616	97.5253	98.8235	87.8408	96.1903	52.6644	78.8549	10.4371	9.29339	6.96938	5.73034	6.23053	24.3114	95.0064	80.7588	43.8393	-	-	-	-	73.2015
RC14	Case	95.0682	98.1101	93.0393	96.4165	97.5458	98.1163	93.1688	95.9236	57.5518	80.3951	17.5874	15.8576	15.6698	10.4028	8.04795	29.3589	96.2376	92.8244	70.6093	78.8432	94.578	87.0843	94.2266	87.7719	92.1668	96.5499	94.3712	97.0361	97.1915	98.6052	83.8767	94.2568	59.7711	81.8033	10.7312	5.34351	7.63807	4.7561	17.3171	26.7658	91.5744	82.8005	58.7167	73.8462	87.0396	75.6393	93.1544	80.3959
RC17	Case	94.3662	97.901	94.8905	96.7828	97.0693	98.1449	87.4954	95.2357	51.5119	82.3009	14.7738	7.83133	12.2411	4.20332	3.4565	25.1884	96.0926	86.1357	60.9635	75.2117	91.323	82.0483	92.3077	83.4404	94.0299	94.1378	94.7754	92.8991	96.2764	96.2349	79.1825	92.5051	66.6667	90.1408	16.2162	1.27119	6.6357	5.48523	8.77034	27.8837	-	-	-	-	-	-	-	-
RC18	Case	94.3303	97.7245	95.5544	97.8384	98.0612	98.5219	83.4262	95.0653	41	81.8182	0	20	6.40777	4.17515	5.94855	22.7642	93.4551	83.9695	50.2708	65.5415	85.4404	74.0427	91.4414	77.7373	90.9827	95.7346	94.7917	97.0455	97.3094	98.8789	74.3846	92.7325	51.3531	80.6456	10.1667	6.32432	4.10509	2.6087	12.1053	23.9013	93.8316	87.8901	59.6244	64.0609	84.0459	66.6667	91.9764	78.2994
RC19	Case	90.5222	96.5857	94.1973	96.3391	97.5024	96.833	77.8293	92.8299	57.5437	84.3519	13.8809	6.92329	8.46995	6.88623	14.7287	27.5407	94.2529	83.22	61.9647	70.1471	88.1622	77.3975	94.4056	81.3643	93.9655	96.7483	94.196	97.6537	97.4849	97.9099	90.6147	95.5104	52.6982	80.8677	15.7411	9.07193	7.33945	6.79612	11.1682	26.2404	-	-	-	-	-	-	-	-
RC20	Case	92.1728	95.2544	95.4108	96.8281	97.1915	98.3891	85.9253	94.4532	61.3569	84.6825	10.5751	7.72592	8.22785	5.28402	13.3655	27.3168	-	-	-	-	-	-	-	-	87.8558	94.5089	91.6145	96.925	96.837	98.301	70.4424	90.9264	62.1105	87.9351	9.46536	7.75862	5.20231	5.74018	17.4825	27.9564	94.6759	89.9533	67.0051	74.8729	86.052	78.7529	88.6109	82.8461
RC22	Case	95.6608	98.0753	94.354	98.3034	97.9071	98.1551	80.6506	94.7295	51.5932	83.4395	17.3749	9.90187	6.67216	4.02423	6.15114	25.5939	92.1331	77.6944	58.4395	56.5152	83.4808	62.8405	85.0775	73.7401	91.0156	96.6045	94.7064	97.5425	97.3783	97.4837	69.2787	92.0014	64.3339	87.0698	9.15493	7.4707	7.63889	4.70297	17.6136	28.2835	94.7154	87.1663	68.7758	73.6758	87.7803	74.2268	93.5123	82.8361
RC25	Case	95	97.4227	95.5621	97.3451	97.9472	98.538	93.7674	96.5118	53.2714	77.7692	18.0561	18.1314	17.6869	12.3888	7.31764	29.2316	93.401	88.4817	74.2358	77.8481	92.4615	83.819	93.6203	86.2668	94.3015	96.8659	94.9159	96.8392	97.3015	98.3223	92.3324	95.8398	61.0746	83.9617	14.52	14.7389	16.3868	12.7479	17.4187	31.5498	-	-	-	-	-	-	-	-
RC28	Case	93.5368	98.4967	96.0646	97.6261	97.7429	98.7292	82.132	94.904	49.6692	73.3007	12.6962	8.51206	9.773	6.66987	8.23738	24.1226	95.0887	88.1616	59.6491	66.9528	87.4021	79.022	90.5089	80.9693	94.8718	98.0461	95.4158	97.6849	98.6067	98.0466	91.6756	96.3354	50.0844	82.4673	19.3783	12.4903	13.0901	9.8324	9.69267	28.1479	94.9568	82.1898	57.2298	60.7036	86.0718	70.0108	89.3581	77.2172
RC33	Case	95.6081	97.7236	94.6086	97.0769	97.868	98.5837	88.055	95.6463	55.2451	80.1178	13.2674	11.5118	11.9472	8.27839	8.05533	26.9176	91.3655	72.4684	46.2912	46.9388	78.8467	55.9817	84.8289	68.103	-	-	-	-	-	-	-	-	-	-	-	-	-	-	-	-	-	-	-	-	-	-	-	-
RC35	Case	95.106	97.1206	94.1935	97.2698	96.7459	98.2511	80.9691	94.2366	56.5765	86.2018	12.8662	6.70996	8.33333	4.61133	5.97403	25.8962	95.0336	77.9494	55.5759	64.7475	84.2655	69.8079	89.6142	76.7134	-	-	-	-	-	-	-	-	-	-	-	-	-	-	-	-	-	-	-	-	-	-	-	-
RC37	Case	95.5449	97.8901	93.8111	97.2756	98.5692	98.254	94.7014	96.578	57.6369	82.2634	12.6423	9.64798	11.7886	7.60296	8.37629	27.1369	-	-	-	-	-	-	-	-	92.7861	96.7868	94.8789	97.0842	96.6346	98.4583	90.9857	95.3735	56.1345	80.0672	12.0816	9.31982	8.89454	5.29758	14.3443	26.5914	96.6176	82.1006	53.2663	64.9318	88.3645	73.701	93.8631	78.9779
RC40	Case	95.2081	97.1673	93.5166	96.3396	97.5037	97.7171	85.5326	94.7122	56.5173	84.5916	12.1669	11.4641	9.23623	6.65434	5.37383	26.572	95.4774	85.7633	55.9738	66.7598	85.7391	75.3723	93.1831	79.7527	92.6887	97.4684	93.669	95.5871	97.4265	97.9502	73.6465	92.6338	47.3904	81.9386	9.69195	8.51064	8.92377	3.13084	3.76471	23.3359	-	-	-	-	-	-	-	-
RC49	Case	88.8116	97.5194	92.3687	95.0045	97.3807	98.6728	94.2877	94.8636	50.553	77.5425	13.4543	16.1981	15.0818	9.75399	7.87254	27.208	94.6809	76.5625	65.1685	69.7785	86.8522	86.196	95.782	82.1458	89.5411	97.3462	94.1387	95.6216	96.8851	98.7105	93.1239	95.0525	57.0949	78.8817	16.9298	13.4935	15.7423	11.3095	8.86384	28.9022	95.0413	69.2683	57.837	66.3768	82.7751	77.4164	95.4507	77.7379
RC52	Case	87.4707	97.3158	94.0746	96.7645	98.6785	98.3986	84.9216	93.9463	48.4712	75.6757	9.58931	6.47236	9.8262	6.87653	9.95885	23.8386	90.8371	50.5972	48.6022	52.4444	74.102	66.8207	90.824	67.7468	91.1744	96.7779	94.8367	97.1644	96.8789	97.5352	78.9124	93.3257	45.838	76.1205	12.7527	8.65109	10.1425	8.11948	10.7812	24.6294	-	-	-	-	-	-	-	-
RC53	Case	89.5389	98.3853	94.7416	96.98	97.2674	98.61	94.1866	95.6728	47.8557	73.7356	16.5759	15.7249	21.4539	15.3169	17.5938	29.751	-	-	-	-	-	-	-	-	94.0837	98.7348	94.8513	97.3676	98.1605	98.8335	95.2351	96.7524	45.7722	70.1326	10.6936	10.5512	14.5358	9.78723	7.28745	24.1086	96.5368	83.7553	70.7641	73.1552	91.1248	89.5114	94.3347	85.5975
RC54	Case	90.517	97.8672	93.6314	98.3676	97.9107	98.1732	88.6964	95.0234	40.2632	78.2677	12.139	12.9577	13.0293	9.78648	4.5539	24.4282	91.9488	53.2223	45.2875	43.1818	77.7313	63.4483	84.2916	65.5874	89.5303	97.3788	91.8542	97.9592	96.7129	99.1356	93.3711	95.1346	53.3369	78.946	15.4634	13.7288	15.4179	13.9258	16.199	29.574	73.5776	92.7126	73.5294	69.0945	83.8384	86.059	94.1037	81.845
RC55	Case	91.1494	97.4325	95.3162	96.0341	97.2313	98.4659	90.6306	95.18	40.3013	71.9631	13.0485	7.98768	8.68137	5.81724	6.71717	22.0738	92.5532	59.3939	52.2593	51.2821	79.4007	70.4463	89.1489	70.6406	89.6064	97.8707	95.1408	96.5922	97.5207	98.138	92.9988	95.4097	44.4314	72.7033	9.90885	9.20413	11.504	6.70628	11.284	23.6774	-	-	-	-	-	-	-	-
RC59	Case	87.4058	97.7705	92.6876	97.3467	96.4387	97.9559	79.3119	92.7024	46.3839	70.713	10.211	8.80682	6.63011	5.35895	3.44828	21.6503	92.2664	62.7907	49.2121	51.9459	83.4769	73.5096	89.2624	71.7806	86.3333	97.2748	91.361	96.7438	97.5209	97.218	92.5748	94.1467	56.8089	78.9825	11.238	9.75344	14.8656	11.6705	9.58904	27.5583	94.75	76.2485	65.3928	62.2378	87.001	79.463	91.3518	79.4921
RC78	Case	92.5241	98.0887	96.6226	97.4563	96.4608	98.6192	85.163	94.9907	47.4448	79.3846	14.2934	8.04408	5.50269	3.6682	4.86486	23.3147	93.0818	53.6936	50.1634	54.4835	87.1094	67.3749	92.3817	71.184	93.194	97.8713	94.4349	97.3763	97.7728	98.2679	95.5209	96.3483	59.8095	82.9508	14.2497	16.4039	16.1515	11.0448	8.67303	29.8976	98.0568	86.3348	73.2916	77.3826	92.2958	89.4292	95.122	87.4161
RC99	Case	89.2987	96.7519	93.4514	96.5143	96.7734	98.5469	81.6148	93.2788	46.0608	76.2115	12.0727	8.31744	7.68906	4.50297	6.25	23.0149	90.4494	58.6854	53.3186	67.0771	81.5955	67.7357	87.9507	72.4018	88.1675	97.1851	93.0653	96.4417	97.5571	97.9755	90.3447	94.391	55.9812	76.1575	12.2157	10.3197	9.65795	7.38255	25.1729	28.1268	94.8852	80.0126	74.4918	83.9344	89.5824	86.636	95.8049	86.4782
RC100	Case	90.2177	98.085	94.1302	98.0904	96.2781	98.5624	93.3184	95.526	48.9089	76.7288	12.1797	9.89339	11.4724	7.27191	10.5928	25.2926	93.7421	64.8352	55.4795	55.7851	78.0804	74.8291	90.5089	73.3229	89.2188	97.9223	94.49	96.558	96.9609	97.9523	94.7035	95.4008	50.5251	79.4035	11.8041	10.9091	13.5183	9.62963	15.3761	27.3094	-	-	-	-	-	-	-	-
RC114	Case	87.8015	96.981	92.2122	96.5712	96.919	98.3323	81.8354	92.9504	56.1543	80.7551	9.70715	5.80376	9.6133	7.70069	10.9225	25.8081	81.1975	53.8005	50.8526	54.4236	74.6363	66.0617	83.5125	66.355	85.2908	96.2323	93.4992	96.6413	96.7579	97.3595	93.2042	94.1407	46.122	75.2449	9.20158	10.9244	15.6364	16	15.2872	26.9166	94.8232	70.8462	59.0228	70.3297	86.4067	85.1496	93.8596	80.0625
RC118	Case	-	-	-	-	-	-	-	-	-	-	-	-	-	-	-	-	-	-	-	-	-	-	-	-	90.0606	97.8439	94.3504	99.9248	99.3724	98.4672	89.6563	95.6679	-	-	-	-	-	-	-	-	-	-	-	-	-	-	-	-
RC121	Case	89.1692	97.8574	95.0994	97.7173	98.0442	98.398	90.4463	95.2474	48.9817	78.9319	7.18098	9.76524	11.1309	9.04635	6.32479	24.4803	93.7225	73.0606	62.4348	63.77	87.8802	81.524	92.4388	79.2615	91.355	97.6972	96.2047	97.7114	98.0157	98.702	83.0265	94.6732	48.1532	77.9469	9.2283	8.0322	11.1111	5.95768	3.28152	23.3873	-	-	-	-	-	-	-	-
RC124	Case	91.6338	97.5728	94.2809	97.6711	97.9239	97.8635	91.8764	95.5461	-	-	-	-	-	-	-	-	84.6218	45.8164	43.2432	43.2414	73.1172	60.8082	82.9338	61.9689	92.5144	98.0851	95.2639	97.0741	96.8233	97.951	89.0472	95.2513	47.6819	74.5187	8.02691	9.53107	14.6109	3.76458	2.6264	22.9658	88.9913	51.5094	36.4491	47.2251	76.9205	61.8814	86.1465	64.1605
RC127	Case	91.1597	98.124	94.0311	97.3472	96.7827	97.8796	84.2305	94.2221	46.2253	71.8859	5.7872	12.5365	14.7417	8.55732	6.14173	23.6965	85.6356	42.8913	44.8124	54.1775	70.9278	49.6631	81.9503	61.4369	90.4065	97.7299	96.6629	97.5962	94.8387	92.3242	85.2371	93.5422	39.4922	73.5911	1.71838	9.84792	12.6654	7.63717	3.20513	21.1653	84.2811	47.925	0.684932	37.5947	-	-	-	42.6214
RC131	Case	-	-	-	-	-	-	-	-	-	-	-	-	-	-	-	-	-	-	-	-	-	-	-	-	-	-	-	-	-	-	-	-	-	-	-	-	-	-	-	-	-	-	-	-	-	-	-	-
RC137	Case	-	-	-	-	-	-	-	-	52.2956	79.9857	5.09225	4.87616	9.89222	3.72951	2.83019	22.6716	78.8906	38.0368	47.7647	48.2759	74.1791	57.3066	83.1325	61.0837	79.7061	98.478	91.3098	95.8921	98.4811	97.2232	94.1963	93.6124	41.8773	72.6986	15.1641	3.60138	12.063	15.5344	13.8733	24.9731	91.3706	72.3716	62.0968	67.1506	86.8096	81.732	96.2695	79.6858
RC140	Case	-	-	-	-	-	-	-	-	-	-	-	-	-	-	-	-	-	-	-	-	-	-	-	-	-	-	-	-	-	-	-	-	-	-	-	-	-	-	-	-	-	-	-	-	-	-	-	-
RC163	Case	88.5741	97.6591	93.0054	97.0769	97.006	97.9873	69.3541	91.5233	50.4188	80.902	12.0623	7.92023	6.29093	5.9538	6.15578	24.2434	78.8906	38.0368	47.7647	48.2759	74.1791	57.3066	83.1325	61.0837	87.8492	96.9225	90.7401	97.0314	97.2127	98.2499	84.3783	93.1977	55.1105	80.5447	14.4427	7.6204	8.10373	6.11407	7.26686	25.6004	92.804	64.878	62.2426	64.2857	88.2812	79.0984	92.5054	77.7279
RC166	Case	87.1773	97.2767	92.178	96.6411	96.7105	98.0732	75.7029	91.9657	49.3563	75.9584	7.8346	6.41391	5.19288	5.2356	7.25338	22.4636	85.6502	49.3392	48.2759	45.509	67.7824	58.9178	84.4891	62.8519	92.3511	99.0581	94.2751	91.8618	99.9637	99.9276	99.739	96.7395	59.0135	80.2534	11.2035	5.36364	17.1911	17.2701	4.38617	27.8116	95.4907	78.0856	61.7735	82.9396	99.356	91.0959	91.901	85.806
RC167	Case	91.7536	97.5481	94.5419	98.3643	97.7558	98.2435	85.6209	94.8326	46.9131	74.8667	13.0334	8.79121	7.96721	5.28083	12.4146	24.181	93.1034	58.5895	50.6881	53.6178	84.6081	73.3393	90.1436	72.0128	84.5927	97.2091	92.9386	95.7447	96.9426	97.6667	95.2344	94.3327	48.498	79.3936	15.293	13.4575	11.3015	6.91657	6.00408	25.8377	94.2272	65.0183	53.8715	61.4695	83.3582	76.9012	94.1704	75.5738
RC42	Control	92.7425	97.4966	92.7934	97.1978	97.6954	98.2741	95.6183	95.974	54.9598	85.0206	12.187	7.21767	10	9.74729	18.8498	28.2832	97.2447	89.2473	73.3722	72.6321	91.3012	83.092	94.9146	85.972	-	-	-	-	-	-	-	-	-	-	-	-	-	-	-	-	-	-	-	-	-	-	-	-
RC01	Control	93.3871	97.9544	95.283	98.0849	98.1054	99.1803	95.2157	96.7444	26.3095	75.7132	11.5741	9.41055	17.5258	5.44041	6	21.7105	97.5477	91.461	-	71.9912	-	-	-	-	-	-	-	-	-	-	-	-	-	-	-	-	-	-	-	-	-	-	-	-	-	-	-	-
RC46	Control	93.4605	97.0588	94.6942	96.1722	98.4147	98.2942	95.2147	96.1871	54.3027	68.6944	12.5	5.74572	13.9461	8.04598	3.42067	23.8079	-	-	-	-	-	-	-	-	-	-	-	-	-	-	-	-	-	-	-	-	-	-	-	-	-	-	-	-	-	-	-	-
RC79	Control	91.6468	97.5413	93.6475	97.1059	97.8716	98.1184	96.3826	96.0449	59.0865	85.1043	12.2219	11.9898	16.0212	12.6918	6.12745	29.0347	-	-	-	76.2447	91.6382	91.8547	96.6154	-	-	-	-	-	-	-	-	-	-	-	-	-	-	-	-	-	-	-	-	-	-	-	-	-
RC122	Control	91.355	97.6972	96.2047	97.7114	98.0157	98.702	83.0265	94.6732	48.1532	77.9469	9.2283	8.0322	11.1111	5.95768	3.28152	23.3873	-	-	-	-	-	-	-	-	-	-	-	-	-	-	-	-	-	-	-	-	-	-	-	-	-	-	-	-	-	-	-	-
RC125	Control	86.5069	97.3368	95.1226	97.2998	97.5424	98.7919	79.7828	93.1976	53.582	78.7448	11.0598	8.63381	7.78781	6.02615	5.52805	24.4803	95.6224	62.2591	54.6504	55.1072	83.1414	64.0562	90.3534	72.17	-	-	-	-	-	-	-	-	-	-	-	-	-	-	-	-	-	-	-	-	-	-	-	-
RC128	Control	84.1198	96.0487	91.0492	92.359	98.0908	97.1366	72.3704	90.1678	56.1204	79.0806	8.241	9.07771	11.9403	10.6977	7.09593	26.0362	75.3056	29.8932	34.0909	33.0014	59.6442	50.2821	70.567	50.3978	-	-	-	-	-	-	-	-	-	-	-	-	-	-	-	-	-	-	-	-	-	-	-	-
RC133	Control	86.6558	97.5744	93.7993	95.3053	96.3052	97.8054	93.2039	94.3785	53.2978	78.7048	9.61615	7.66974	12.8735	7.93051	8.06452	25.451	91.7445	66.821	62.4348	63.2047	84.6822	75.7972	93.1474	76.8331	-	-	-	-	-	-	-	-	-	-	-	-	-	-	-	-	-	-	-	-	-	-	-	-
RC134	Control	-	-	-	-	-	-	-	-	-	-	-	-	-	-	-	-	-	-	-	-	-	-	-	-	-	-	-	-	-	-	-	-	-	-	-	-	-	-	-	-	-	-	-	-	-	-	-	-
RC136	Control	87.6371	97.3834	92.9252	96.934	96.5466	98.3407	88.8514	94.0883	52.2551	77.0347	11.0532	4.72222	4.65015	3.45431	6.28415	22.7791	92.4638	69.4368	61.4474	57.0201	82.3673	73.6597	89.4227	75.1168	-	-	-	-	-	-	-	-	-	-	-	-	-	-	-	-	-	-	-	-	-	-	-	-
RC145	Control	-	-	-	-	-	-	94.2131	-	57.8257	83.8876	12.0715	11.013	7.72513	6.50695	10.6383	27.0954	-	-	-	-	-	-	-	-	-	-	-	-	-	-	-	-	-	-	-	-	-	-	-	-	-	-	-	-	-	-	-	-
For MMPs, mean methylation was calculated when all CpG sites were evaluated in a studied gene
[truncated: 24 more columns]

## Sheet: TIMPs methylation
		Central cuff (% methylation)
		TIMP2 (CpG sites)																														TIMP3 (CpG sites)
ID	Group	-70	-60	-36	-32	-19	-14	-3	Mean (promoter)	13	25	27	31	34	41	46	49	53	57	60	72	75	80	84	87	94	99	101	113	115	Mean (5'UTR)	-306	-293	-287	-275	-266	-261	-250	-240	-234	-230	-228	-210	-208	-200	-197	Mean (promoter)	24	27
RC02	Case	0	0	0.157604	0.0784929	0.651042	0	0.388802	0.182277	0.159363	0.158604	0.158604	0	0.160385	0.398089	0.0797448	0.159744	0.326797	0.243506	0.755034	0.084674	0.0837521	1.37575	0.989209	0.168776	0.0847458	0	0.0862813	0	0.108108	0.26577	10.515	11.5412	4.73118	4.42368	8.13559	2.91529	2.96378	1.48597	1.49089	1.04053	1.64204	2.79759	2.57817	3.25427	1.27636	4.05277	0	0.30303
RC03	Case	0.72783	0.264151	0.131086	0.373134	0.239316	0.1114	0.389177	0.319442	0.405093	0.400687	0.190367	0.592848	0.385728	0.382336	0.153315	0.46225	0.35301	0.312317	0.739556	0.387518	0.592078	0.249325	0.176991	0.288541	0.0832639	0.310752	0.214592	0.128205	0.162999	0.331989	11.4367	8.19048	2.47148	1.57807	6.92704	1.08696	0.863309	0.864553	0.143988	1.35908	1.21169	1.06762	0.213523	0.426743	1.56472	2.62706	0.943396	0.271003
RC04	Case	0.436681	0.648882	0.214439	0.284698	0.555556	0.497159	0.707214	0.477804	0.291758	0.217234	0.216606	0.507246	0.584368	0.726216	0.145243	0.436681	0.526712	0.518135	0.453172	0.30888	0.382848	0.552923	0.819672	0.685976	0	0.561167	0.316706	0.726392	0.59761	0.455978	10.7498	8.95118	3.44515	2.61337	5.98886	0.944669	0.941493	1.01146	0.538358	1.27688	0.201207	0.401875	0.936455	0.535834	0.803751	2.62269	0	0.598802
RC05	Case	0.230777	0.228904	0.248499	0.527132	0.609292	0.381798	0.205973	0.347482	0.293624	0	0	0	0	0	0	0	0.366379	0.299786	0.73781	0.185914	0.142372	0.0793471	0.37399	0.153762	0.211041	0.462566	0.181798	0.242817	0.369549	0.195274	8.12767	4.65068	1.3137	1.26454	5.36866	0	0	0	0	0	0	0	0.165392	0.186316	0.663109	1.44934	0.33389	0.33557
RC07	Case	0.434363	0.191296	0.142789	0.808369	0.604839	0.522069	1.1854	0.555589	0.144858	0.144231	0.3848	0.771828	0.242365	0.338819	0.434783	0.533981	0.0501002	0.197726	0.553042	0.253936	0.151976	0.313808	0.788288	0.406504	0.308642	0.168067	0	0.591716	0.147601	0.329861	10.9375	8.95833	3.53063	2.96943	4.85669	1.24417	0.309358	0.154679	0.543901	0.927357	1.23457	1.23172	0.693374	0.309119	0.850735	2.58344	0.263852	0.398406
RC08	Case	0.675219	0.267023	0.864937	0.266134	2.54873	0.728477	0.264375	0.802127	0.20284	0.336247	0.336247	0.40404	0	0.610998	0.339674	0.476515	0.141143	0.280899	0.486449	0.142552	0.214439	0.296077	0.478851	0.21398	0.510576	0.819672	0.447427	0.651466	0.713558	0.385888	9.80392	8.867	2.47525	1.35747	3.84615	2.08333	3.30579	1.23967	0.826446	1.65289	0.826446	0.411523	0	0.823045	2.05761	2.63844	0.869565	0.520833
RC10	Case	1.01488	0.536913	0.401875	0.400267	0.811908	0.4	0.464807	0.575808	0.610169	0.337154	0.405132	0.947226	0.478469	0.543109	0.340368	0.273038	0.0702741	0.275103	0	0.572656	0.71736	0.219138	1.05581	0.5743	0.942712	0.816803	0.224048	0	0.203252	0.457434	15.0762	13.2045	4.95208	1.90289	9.3786	1.28996	2.57559	1.06145	0.892359	1.28205	1.78372	1.72414	1.00111	0.33389	1.22905	3.84584	0	0.888889
RC13	Case	0.142653	0.282087	0.281294	0.561798	0.666667	1.12045	0.562588	0.516791	0.14245	0.707214	0.282885	0.710227	0.289017	1.2894	0.286533	0.287356	0.299401	0.293255	0.747384	0.14881	0.902256	0.314961	0.649351	0.15015	0	0.251889	0	0	0.233645	0.380294	6.07029	5.12273	2.66809	1.40845	4.59184	0.996678	0.578991	1.24069	0.332226	0.744417	0.247934	0.66335	0.580431	0.74813	0.415973	1.76068	0.302115	0
RC14	Case	0.389273	0.171233	0.382816	0.127334	0	0.295983	0.630517	0.285308	0.0429923	0.258621	0.17234	1.03806	0.393701	0.130208	0.21645	0.130947	0.267023	0.701754	0.137552	0.872761	0.416474	0.331596	0.544285	0.369857	0.187354	0.154919	0.0961076	1.23894	0.13289	0.373087	6.32681	6.72154	1.92044	1.15702	5.96102	1.80859	0.939496	0.678222	0.639098	0.675169	1.01313	0.980023	0.753864	0.188893	0.94518	2.04723	1.12045	0
RC17	Case	0.71311	0.326975	0.054407	0.163132	1.0661	0.0542594	0.703083	0.440152	0.164745	0.383142	0.273823	0.493151	0.442968	0.220143	0.164835	0.220386	0.396601	0.279642	0.114548	0.231616	0.637681	0	0.371058	0.753187	0.234742	0	0.359281	0.902935	0.481928	0.339353	6.76923	6.1665	1.54959	1.56658	6.49847	1.25184	0.805271	0.146628	0.3663	0.657895	0.875274	0.803506	0.511322	0.438596	0.731529	1.94257	1.6317	0.46729
RC18	Case	0.37594	0.404313	0.535475	0.6004	0.364431	0.299003	0.462963	0.434647	0.478796	0.40747	0.101868	0.20429	0.171527	0.273879	0.752137	0.205832	0.250089	0.24527	0.4947	0.466284	0.288496	0	0.319872	0.218103	0.370645	0.0610501	0.22805	0.424929	0.800854	0.322102	13.7695	7.7527	2.07921	1.48731	4.64744	1.01167	0.850735	0.0770416	0.541796	1.54083	0.538462	1.38996	0.386399	0.15456	1.08275	2.48736	1.02564	0.17094
RC19	Case	0.348675	0.621547	0.549451	0.205479	0.628931	0.613497	0.339905	0.472498	0.069979	0.487805	0.348189	0.487805	0.352858	0.351124	0.281096	0.704722	0.514706	0.286944	0.586941	0.149031	0.15015	0	0.568182	0.523952	0.610687	0.366748	0.3108	0	0.215983	0.350843	10.6996	11.9342	4.52675	2.36486	7.53012	0.576369	2.57143	3.16092	0	1.42045	0.854701	0.564972	0.282486	0.56338	0.847458	3.19318	5.65371	0.706714
RC20	Case	0.202908	0.234584	0.133111	0.199005	0.256904	0.231635	0.858369	0.30236	0.337838	0.100536	0.133958	0.234584	0.441127	0.404449	0.303849	0.304465	0.208914	0.686342	0.0696136	0.353732	0.354736	0.217944	0.115119	0.212917	0.107296	0.0550661	0.0728597	0.256082	0.0473261	0.238988	8.8	9.4086	2.95699	2.26757	7.02479	0.608519	0.604839	1.21457	1.417	1.40845	1.20482	1.002	1.002	1.40845	0.201207	2.70199	11.7232	2.83286
RC22	Case	0.286205	0.0566893	0.223964	0.22309	1.15875	0.332042	0.385675	0.380916	0.11396	0.113701	0.170455	0.512821	0.229885	0.572082	0.514874	0.172513	0.17741	0.3517	0.178784	0.241546	0.850547	0	0.130378	0.242718	0	0	0	0.671141	0.085034	0.253788	8.51334	7.2601	3.01887	0.86815	7.04698	1.2093	0.416667	0.0463822	0.139147	1.85014	0.739372	0.740741	0.694123	0.323924	0.974026	2.25608	0	0
RC25	Case	0.537634	0.177936	0.35461	0.353357	2.5641	1.06007	1.05448	0.871742	0.534759	0.17762	0	0.178571	0.36036	0.534759	0.356506	0.356506	0.733945	0.362319	0.368324	0	0.739372	0.568182	0.978474	0.562852	0.191571	0	0	0.714286	0	0.367543	7.27601	5.74163	2.12766	1.85104	2.79448	0.342818	0.443383	0.375043	0.102284	0.679579	0.713315	0.408163	0.34002	0.373768	0.680504	1.61665	0.192678	1.34875
RC28	Case	0.217865	0.143678	0.142959	0.284495	0.296736	0.0707714	0.98661	0.306159	0.0727802	0.57929	0.217549	0.217707	0.146735	0.364431	0.657414	0.439883	0.604686	0.521221	0.306044	0.310078	0.548589	0.16116	0.500417	0.156372	0.159236	0.261438	0.243112	0	0.337458	0.324076	10.5745	8.18182	4.34426	1.65711	7.90323	1.47136	1.36126	0.628931	0.576218	1.56576	0.938478	0.782881	0.887265	0.469729	0.627287	2.79801	0.932401	0.2331
RC33	Case	0.316456	0.313808	0.17319	0.138169	0.298329	0.759931	0.309491	0.329911	0.210896	0.490368	0.280308	0.56239	0.851064	0.352983	0.388144	0.318134	0.143472	0.429185	0.995942	0.259644	0.633855	0.41841	0.684656	0.187336	0.754432	0.169205	0.503486	0.262467	0.348259	0.440221	6.08841	6.57454	1.50691	1.51057	5.52105	1.11486	1.41414	0.370495	0.439189	1.58089	0.840901	0.235611	0.168294	0.202088	0.371747	1.86265	0.0984252	0.395257
RC35	Case	0.259202	0.102722	0.204082	0.560938	0.52521	0.254712	0.556399	0.351895	0.0518403	0.569358	0.103413	0.259336	0.156331	0.889587	0.104275	0.524384	0.692595	0.529942	0.328587	0.607399	0.721421	0.113766	0.176887	0.0554324	0.168824	0	0	0.587084	0.30326	0.330653	7.50436	7.35552	2.45614	2.30061	7.18232	1.22783	1.35501	0.678426	0.408719	0.27137	0.949796	1.3587	0.679348	0.952381	0.953678	2.37561	0.831601	0
RC37	Case	0.325098	0.161865	0.22537	0.192802	0.324851	0.352903	0.160308	0.249028	0.261952	0.325627	0.35819	0.392285	0.659631	0.525279	0.230567	0.363516	0.440977	0.200535	0.666433	0.380886	0.384212	0.631801	0.36075	0.381679	0.314906	0.610615	0.14245	1.2285	0.227066	0.432755	8.78788	9.06344	3.32326	1.29199	7.94393	2.02247	1.33333	0.890869	0.894855	0.890869	0.890869	1.99115	0.883002	0.441501	0.662252	2.75411	1.45455	0
RC40	Case	0.0705219	0.350877	0.348918	0.277971	0.421941	0.346741	0.206754	0.289103	0.283688	0.635593	0.424328	0.353107	0.428571	0.212615	0.0710227	0.502874	0.221566	0.509091	0.222552	0.224551	0.0752445	0.078125	0.321543	0.529101	0.381098	0.235571	0.1554	0.27933	0.211864	0.302706	4.71204	4.16667	1.04167	1.86916	4.21941	0	0.406504	1.6129	0.403226	0.8	0	0.398406	0.398406	0	0.401606	1.362	0	0.352113
RC49	Case	0.829082	0.546448	0.570776	0.398633	0.714286	0.56338	0.882353	0.643565	0.619963	0.392377	0.448682	0.955593	0.113379	0.629651	0.508762	0.621118	0.461627	0.886525	0.516351	0.77381	0.30012	0.132013	0.785083	0.559441	0.207182	0.357143	0.28169	0.736377	0.333611	0.505738	8.1403	7.95007	3.25945	3.48653	4.60081	1.87201	2.2145	0.651042	0.34828	0.520607	0.477016	0.564236	0.433839	0.391134	0.826087	2.38239	0.792079	1.1893
RC52	Case	0.524075	0.340452	0.232761	0.290698	0.250627	0.977011	0.598265	0.459127	0.65584	0.13947	0.530134	0.729517	0.647158	0.256556	0.223651	0.419698	0.113604	0.778547	0.394366	0.231415	0.787631	0.362438	0.32967	0.424028	0.354108	0.368732	0.218579	0.217549	0.54576	0.415641	5.8209	9.45347	2.5	2.194	5.40541	0.937207	1.40056	0.558659	0.83877	0.649351	1.02041	0.55607	0.185529	0.557103	0.835655	2.19421	2.00501	1.25628
RC53	Case	1.12182	0.445282	0.171233	0.295674	0.175623	0.261257	0.492376	0.423324	0.22783	0.871787	0.24024	0.317268	0.745928	0.403601	0.331825	0.316885	0.406187	0.5386	0.33598	0.490506	0.385047	0.214056	0.487359	0.168571	0.130136	0.0958589	0.151831	0.517516	0.416393	0.371115	6.59509	8.10398	2.58359	2.54989	6.00358	1.04076	2.06363	0.862813	1.21003	0.862069	0.948276	0.258621	0.603448	1.2069	0.431779	2.35496	0	0.411523
RC54	Case	0.553578	0.348297	0.387324	0.493653	0.322789	0.904348	0.5795	0.512784	0.934944	0.611621	0.169779	0.409696	0.172771	0.662483	0.272016	0.578428	0.32316	0.294768	0.309066	0.392017	0.28746	0.231125	0.542169	0.714853	0.313112	0.121704	0.24	0.246711	0.136799	0.37927	7.73286	5.61404	1.91972	1.73913	4.81928	0.868726	0.573066	0.47619	0.191022	1.3308	0.854701	0.570885	0.0951475	0.76118	0.666667	1.88089	0.254453	0.761421
RC55	Case	0.35475	0.150546	0.355745	0.177936	0.250417	0.877809	0.472899	0.377157	0.453515	0.341297	0.136426	0.377229	0.654495	0.383275	0.171292	0.581992	0.45582	0.284394	0.451703	0.429338	0.466954	0.518962	0.50537	0.212585	0.339992	0.264434	0.17452	0.831025	0.355691	0.399538	5.94424	5.13896	2.24309	1.02041	4.24649	0.651769	1.11421	0.742345	0.308833	0.617093	1.01758	0.339506	0.154321	0.37037	0.648949	1.63721	1.59236	1.27592
RC59	Case	0.340452	0.457178	0.168539	0.252525	0.726832	0.609925	0.200861	0.393759	0.243902	0.598314	0.2443	0.136166	0.331767	0.47196	0.245365	0.300218	0.496205	0.542823	0.439923	0.231014	0.643087	0.253405	0.614439	0.490677	0.258065	0.0669344	0.297816	0.480769	0.391696	0.370421	8.16944	5.41353	2.52976	1.95652	5.19963	1.33452	1.41593	0.704225	0.619469	1.32275	0.264317	1.93662	0.616197	0.440529	0.617284	2.16938	0.246914	0.493827
RC78	Case	0.255363	0.479846	0.180587	0.180343	0.756144	1.02041	0.416474	0.469881	0.438383	0.823938	1.04031	0.34828	0.440529	0.577778	0.262352	0.569925	0.828729	0.378072	0.266075	0.322135	0.0464253	0.0507357	0.57947	0.689655	0.314961	0.16331	0.321027	0.111732	0.550459	0.43449	6.54102	5.86283	2.18818	0.508906	4.19075	1.73491	0.484429	0.552105	0.829876	0.759669	0.759669	0.414079	0.483092	0.345066	1.03663	1.77941	0.398406	1.2
RC99	Case	0.664347	0.398406	0.4971	0.38674	0.473093	0.492207	0.608167	0.502866	0.434109	0.367744	0.630087	0.237279	0.44926	0.433135	0.578339	0.499606	0.319574	0.275862	0.554968	0.485699	0.59556	0.623145	0.632911	0.529265	0.280724	0.28911	0.256246	0	0.362319	0.420711	7.88253	7.11524	2.29358	1.80442	4.92203	1.69571	1.54278	0.559963	0.466636	1.02326	1.06927	0.791066	0.418799	0.512343	1.02421	2.20812	2.04082	1.36286
RC100	Case	0.368633	0.264725	0.298418	0.298686	0.37594	0.562297	0.556414	0.389302	0.437122	0.284172	0.142248	0.485576	0.28777	0.409836	0.513113	0.313658	0.413589	0.586963	0.314735	0.384047	0.327186	0.450161	1.01626	0.236008	0.301912	0.174277	0.343879	0.655022	0.281917	0.398069	8.44907	8.93271	2.40275	3.22019	4.9827	1.62162	1.07672	0.740242	0.605653	0.738255	1.07311	1.00469	0.535834	0.602813	0.804829	2.45275	0.824176	0.274725
RC114	Case	0.278552	0.400534	0.1875	0.436954	0.150943	0.631936	0.255469	0.334555	0.266267	0.287009	0.317268	0.562139	0.715373	0.479431	0.423729	0.272769	0.550964	0.434311	0.381854	0.388863	0.438596	0.0510551	0.339476	0.161406	0.323683	0.242991	0.370645	0.659522	0.288953	0.378872	10.8824	8.739	3.96501	1.79051	7.35632	1.47984	0.844657	0.698016	0.441826	1.10132	0.917431	1.35581	0.989011	0.366435	0.881057	2.78724	2.51836	0.105042
RC118	Case	-	-	-	-	-	-	-	-	-	-	-	-	-	-	-	-	-	-	-	-	-	-	-	-	-	-	-	-	-	-	-	-	-	-	-	-	-	-	-	-	-	-	-	-	-	-	-	-
RC121	Case	0.413669	0.472111	0.404531	0.323363	0.34118	0.781873	0.709922	0.492378	0.175623	0.3582	0.0933707	0.359825	0.714059	0.462889	0.405996	0.437911	0.20141	0.609438	0.299448	0.32803	0.348143	0.0361337	0.638978	0.206573	0.334759	0.135213	0.114264	0.400962	0.226552	0.327989	12.8463	10.9726	4.16667	2.15264	8.92562	1.5949	2.2187	1.42405	0.950872	1.26382	1.4218	1.58228	0.632911	0.949367	1.26582	3.49122	0.558659	0
RC124	Case	0.571571	0.300526	0.606605	0.450248	0.357325	0.336247	0.563513	0.455148	0.280469	0.303293	0.520494	0.743007	0.263736	0.517552	0.37037	0.479407	0.509968	0.222607	0.109337	0.203666	0.365965	0.425852	0.403045	0.844996	0.316456	0.328407	0.216158	0.823045	0.127918	0.398845	8.78919	5.87354	1.92276	1.31893	5.03416	1.14018	0.983274	0.526689	0.830464	1.12223	0.889338	1.01102	0.657296	0.606919	0.769387	2.09836	0.555556	0.33389
RC127	Case	0.910159	0.511364	0.290544	0.290008	0.0567537	0.550603	0.59556	0.457856	0.170746	0.179625	0.230828	0.128966	0.625978	0.394011	0.361104	0.309917	0.542888	0.503497	0.285789	0.346297	0.48	0.288268	0.319489	0.653207	0.323054	0.0608273	0.239664	0.204221	0.246	0.328304	11.4007	7.79854	3.91374	2.44361	6.61605	2.04403	1.46597	0.892857	0.576822	1.36126	1.09948	1.31096	0.157398	0.104932	1.20672	2.8262	0.504202	0.168067
RC131	Case	-	-	-	-	-	-	-	-	-	-	-	-	-	-	-	-	-	-	-	-	-	-	-	-	-	-	-	-	-	-	-	-	-	-	-	-	-	-	-	-	-	-	-	-	-	-	-	-
RC137	Case	0.312145	0.471306	0.282268	0.537634	0.328084	0.202532	0.524109	0.379726	0.308989	0.223714	-	-	-	-	-	-	-	-	-	-	-	-	-	-	-	-	-	-	-	0.266351	12.4015	6.39748	5.59296	2.08333	7.28155	0.966334	0.123648	0.216116	0.0926498	1.41888	1.20445	1.1732	0.740969	0.123609	1.79567	2.77415	0.242718	0.243704
RC140	Case	-	-	-	-	-	-	-	-	-	-	-	-	-	-	-	-	-	-	-	-	-	-	-	-	-	-	-	-	-	-	-	-	-	-	-	-	-	-	-	-	-	-	-	-	-	-	-	-
RC163	Case	0.312145	0.471306	0.282268	0.537634	0.328084	0.202532	0.524109	0.379726	0.308989	0.223714	0.198807	0.299028	0.326551	0.460123	0.299551	0.249252	0.436009	0.567721	0.277708	0.235356	0.316456	0.147667	0.573614	0.842434	0.401979	0.352564	0.478316	0.636943	0.190042	0.372515	11.7614	13.7255	6.7297	3.06216	10.8044	1.8897	1.30669	0.730488	0.463142	0.845829	0.460476	1.03687	0.230326	0.692042	0.34642	3.60568	0	0
RC166	Case	1.14636	0.649182	0.167825	0.455417	0.646123	0.662879	0.762608	0.641485	0.239872	0.578972	0.300717	0.673322	0.74714	0.928571	0.208914	0.534635	0.653911	0.523169	0.725825	0.581536	0.243902	0.34337	0.975817	0.222161	0.528953	0.287687	0.772532	1.27815	0.268456	0.55322	12.7883	11.5183	4.12797	3.40633	8.79048	1.67203	1.28205	0.57508	0.576553	1.02171	1.08557	1.08488	0.638162	0.127632	0.894569	3.30597	2.39833	0.941423
RC167	Case	0.615822	0.447828	0.338409	0.465116	0.424178	0.458142	0.557461	0.472423	0.359874	0.368098	0.57377	0.411015	0.207125	0.666945	0.450266	0.860656	0.587988	0.384287	0.206868	0.512383	0.814402	0.364964	0.440252	0.28626	0.285036	0.244379	0.146484	0.113507	0.347826	0.411066	11.415	6.81908	2.58824	2.08078	7.30175	1.11392	0.855992	0.553459	0.579783	1.00427	0.452034	0.854486	0.627825	0.226131	0.72956	2.48015	0.768049	0.30722
RC42	Control	0.785469	0.531658	0.144231	0.813008	0.657895	0.620229	0.474834	0.575332	0.196175	0.532688	0.387034	0.145138	0.640079	0.437318	0.195122	0.391581	0.152439	0.3996	0.451354	0.309757	0.206825	0.159915	0.112994	0.309119	0.730689	0.321285	0.266667	0	0.203804	0.311885	11.0448	7.25076	4.54545	1.71569	6.82819	1.49573	1.27119	1.27389	0.421053	2.31092	1.67715	1.04822	0.840336	0.630252	1.05263	2.89375	1.38067	0.39604
RC01	Control	0	0.0773694	0.193798	0.269231	0.492958	0.498657	0.152381	0.240628	0.24077	0.4329	0.157171	0.0787402	0.159236	0.512416	0.118157	0.158228	0.204165	0.200481	0.468484	0.213493	0.425713	0.130208	0.0455996	0.465313	0.257511	0.193175	0.132979	0.773196	0.0541126	0.258193	8.88469	7.9096	2.6465	1.6835	5.87326	1.21212	1.06383	0.60698	0.606061	1.5083	0.904977	0.765697	0.612557	0.30581	0.459418	2.33622	0	0.40568
RC46	Control	0	0	0.228311	0.227531	0.217865	0.113895	0.113895	0.128785	0.230415	0.344037	0	0.114811	0	4.98262	0	0.115473	0.238095	0.235294	0.117925	0.480769	0.241255	0.125945	0	0.966184	0.122399	0.178571	0.125945	0	0	0.410464	9.60108	6.29275	2.69337	1.16422	5.69551	1.70576	1.11229	0.426439	0.423953	1.00317	1.00158	0.951374	0.26441	0.902335	0.742706	2.2654	0.431965	0
RC79	Control	0.626409	0.58651	0.111309	0.200401	0.327256	0.839779	0.622837	0.4735	0.170857	0.277304	0.277363	0.900515	0.280838	0.43735	0.27891	0.729927	0.695691	0.348189	0.540541	0.400089	0.201297	0.262405	0.770077	0.710784	0.291971	0.226017	0.394964	0.21575	0.141924	0.407274	8.90538	10.1664	3.27571	2.39234	7.03812	1.6496	1.24505	0.679117	0.283447	1.13186	0.622524	0.792303	0.113186	0.452745	0.396601	2.60962	1.40351	0.351494
RC122	Control	0.57	0.2	0.7	0.5	0.69	0.61	0.41	0.525714	0.35	0.29	0.1	0.32	0.25	0.55	0.24	0.41	0.43	0.96	0.69	0.51	0.69	0.14	0.31	0.2	0.4	0.3	0.32	0.06	0.14	0.364762	9.33211	8	2.87511	1.22214	7.27497	1.61968	0.955795	0.837321	0.658683	0.537956	1.13568	0.41816	0.41841	0.298329	1.19403	2.45189	0.387597	0
RC125	Control	0.59761	0.30581	0.285408	0.463954	0.313725	0.354108	0.550459	0.410154	0.419847	0.303644	0.0674992	0.338868	0.409836	0.723888	0.677048	0.576271	0.311311	0.320057	0.376583	0.389105	0.213904	0.191058	0.791408	0.277228	0.588928	0.1628	0.0802246	0.332502	0.236742	0.370893	11.4058	10.7876	4.38769	2.86825	6.83104	1.83307	2.24893	0.619195	0.580495	1.31325	0.811124	0.965251	0.501931	0.309	0.502124	3.06432	0.71599	1.1919
RC128	Control	0.118483	0.234101	0.105783	0.845666	0.146306	0.766284	0.145191	0.337402	0.508408	0.817717	0.204638	0.0343289	0.034638	3.4167	0.239562	0.136846	1.73724	0.192456	0.0691802	0.107258	0.108342	0	0.070922	0.202429	0.0797766	0.0413223	0.0406339	0.337838	0	0.399059	20.221	21.7344	4.80456	18.6694	4.88918	2.26244	3.03422	0.259403	3.41055	1.22186	3.53698	0.965873	0.965251	1.16054	21.5172	7.24352	2.61348	7.01513
RC133	Control	0.500313	0.119439	0.0844119	0.253022	0.133601	0.861829	0.259516	0.316019	0.296736	0.567108	0.108021	0.325733	0.136129	0.550055	0.16247	0.27137	0.220629	0.27933	0.46729	0.338314	1.21503	0.338983	0.442087	0.556647	0.590551	0.068306	0.101937	0.362845	0.357711	0.369394	10.0446	9.97783	2.42291	2.55941	9.10518	2.1374	0.761035	0.607903	0.304414	0.455927	0.60698	0.454545	0.605144	0.151286	0.907716	2.74016	1.02121	1.72684
RC134	Control	-	-	-	-	-	-	-	-	-	-	-	-	-	-	-	-	-	-	-	-	-	-	-	-	-	-	-	-	-	-	-	-	-	-	-	-	-	-	-	-	-	-	-	-	-	-	-	-
RC136	Control	0.716393	0.926316	0.265856	0.0759301	0.265252	0.605144	0.277008	0.447414	0.17116	0.765864	0.547445	1.14223	0.221976	0.114635	0.550661	0.988287	0.268097	0.361882	0.589319	0.112233	0.300526	0.396825	0.894454	0.205931	0.287829	0.677966	0.0841043	0.44964	0.195695	0.444131	9.70497	11.9195	3.53303	2.17143	6.77058	0.701919	2.47432	0.792541	0.280374	1.81733	1.63094	0.932401	0.4662	0.559441	1.11836	2.99156	0.614251	0.369004
RC145	Control	0.619521	0.375147	0.190739	0.307073	0.228781	0.33316	0.269629	0.332007	0.460775	0.216428	0.123699	0.900342	0.17788	0.202775	0.21791	0.17644	0.175304	0.759346	0.157381	0.164186	0.533511	0.158055	0.250574	0.213622	0.224187	0.309717	0.153159	0.754514	0.377586	0.3194	11.4898	11.4508	3.15638	2.4277	8.048	2.93206	2.01737	1.84306	0.952648	1.42259	1.78372	1.55945	0.584795	0.306236	1.19811	3.41151	1.26183	2.10526
[truncated: 156 more columns]
